# Supplementary material for: Heuristics as Bayesian inference under extreme priors
Source: Cogn Psychol. 2018 May;102:127–44. doi: 10.1016/j.cogpsych.2017.11.006 (PMC5886040; doi:10.1016/j.cogpsych.2017.11.006)
Supplement: Supplementary data 1 [file mmc1.xml]

<?xml version="1.0" encoding="UTF-8" standalone="no"?><data:data><datasets><author>b.love@ucl.ac.uk</author><type>1</type><dataset><name>Supporting Code for Simulations</name><caption/><description>Note: This repository will only be opened to the public upon acceptance. It contains all the computer code used in the reported simulations.</description><filetype><name/></filetype><filesize/><source>0</source><sourcename>Original Data</sourcename><access><type>1</type><name>Data available in data repository</name><reponame>Open Science Foundation</reponame><PersistentId>https://osf.io/pb9yt/</PersistentId><deeplinkurl>https://osf.io/pb9yt/</deeplinkurl></access></dataset></datasets></data:data>
